# Supplementary material for: The impact of China’s value-added tax credit refunds on enterprise labor demand: Ex-ante analysis and ex-post test
Source: PLoS One. 2024 Jun 11;19(6):e0305249. doi: 10.1371/journal.pone.0305249 (PMC11166334; doi:10.1371/journal.pone.0305249)
Supplement: S1 Dataset — (ZIP) [file pone.0305249.s002.zip]

Archive with 10 entries (9 files):
- DATA/
- DATA/Employment_tax_refund_enterprise_0.dta
- DATA/Employment_tax_refund_enterprise_1.dta
- DATA/Employment_tax_refund_enterprise_Quarter1.dta
- DATA/Fig1.do
- DATA/Per capita GDP.dta
- DATA/Quarter_Refunds.dta
- DATA/Quarterly_value_of_tax_refunds.dta
- DATA/The impact of China's value-added tax credit refund on enterprise labor demand.do
- DATA/intensity.do
