# Supplementary material for: The impact of China’s value-added tax credit refunds on enterprise labor demand: Ex-ante analysis and ex-post test
Source: PLoS One. 2024 Jun 11;19(6):e0305249. doi: 10.1371/journal.pone.0305249 (PMC11166334; doi:10.1371/journal.pone.0305249)
Supplement: S1 Dataset — (ZIP) [file pone.0305249.s002.zip › DATA/Fig1.do]

 use "Quarter_Refunds.dta", clear
 
   
  drop if num >=29
  gen ss=s*100/asset2017
  //xtbalance, range(2015 2021)  
  //xtbalance, range(1  28)
  //gen lns=ln(s+1)
  bysort num treated : egen  ms=mean( ss)
  gen Tax_refund_ratio=ms 
  keep num treated Tax_refund_ratio

  duplicates drop treated num,force 
    xtset treated num
	 
	 
	rename num  Quarter
	
xtline Tax_refund_ratio , overlay i(treated) t(Quarter) xline(14, lp(shotdash) lc(gray))  scheme(s2color)
