# Supplementary material for: The impact of China’s value-added tax credit refunds on enterprise labor demand: Ex-ante analysis and ex-post test
Source: PLoS One. 2024 Jun 11;19(6):e0305249. doi: 10.1371/journal.pone.0305249 (PMC11166334; doi:10.1371/journal.pone.0305249)
Supplement: S1 Dataset — (ZIP) [file pone.0305249.s002.zip › DATA/The impact of China's value-added tax credit refund on enterprise labor demand.do]

**The impact of China's value-added tax credit refund on enterprise labor demand***
***************************************
cd  
 
 use Employment_tax_refund_enterprise_0.dta ,clear
  gen lnemp=ln(employees)
  gen year1=(year>=2018)
  gen lev=负债合计/资产总计    // asset-liability ratio
  gen roa=净利润/资产总计      // return on assets
  gen liquid=流动资产合计/资产总计    //current assets ratio
  gen cl=ln(非流动资产合计/employees)  // capital-labor ratio
  gen size=ln(资产总计)
 
   rename 营业收入增长率 growth 
 gen fix=固定资产净额/资产总计
 rename  股权集中指标1 top1
 
  merge m:1 省份 year  using "Per capita GDP.dta" 
  drop if _merge==2
  drop _merge
   xtset SID year
  gen lnpgdp=ln(Pgdp)
  gen age=ln(year-公司成立年份)
  gen wage=ln(支付给职工以及为职工支付的现金/employees)
  bysort 行业代码 year : egen 行业总资产=sum(资产总计) 
  xtset SID year
  gen hhi=资产总计/行业总资产  //  
 ***************************************
  xtset SID year
 drop if strpos(证券简称,"S")>0 //Delete ST enterprise
 drop if strpos(证券简称,"退")>0 // Delete the delisted enterprise
 drop if strpos(行业代码,"J66")>0 // Deletion of financial enterprise
 drop if strpos(行业代码,"J67")>0 // Deletion of financial enterprise
 drop if strpos(行业代码,"J68")>0 // Deletion of financial enterprise
 drop if strpos(行业代码,"J69")>0 // Deletion of financial enterprise
 drop if strpos(行业代码,"S90")>0 // Delete conglomerate
  //drop if strpos(证券简称,"B")>0 // Delete B-share enterprises    
 keep if employees>=200   //  
  gsort  SID -year
 
  bysort SID : gen 基准= employees[1] 
  gen semp= employees*100/基准  
  winsor2 semp,    trim cuts(0.5,99.5)           // Truncated 1%, 
  //winsor2 lnemp,  cuts(1,99)           // Tail reduction 1% 
  drop if semp_tr==.                      //delete 518 outliers
   xtset SID year  
   winsor2 lnemp,   cuts(1,99) 
  winsor2 growth  lev roa wage fix ,  cuts(1,99) 
  xtset SID year
gen Lsize= L.size 
gen Lgrowth = L.growth 
 gen Llnpgdp =  L.lnpgdp
 gen Llev  =  L.lev 
 gen Lroa =  L.roa 
 gen Lliquid = L.liquid
 gen Ltop1=   L.top1
 gen Lhhi   = L.hhi 
 gen Lwage =  L.wage 
 gen  Lage=L.age
gen Lfix =  L.fix 
 gen Lemp=L.employees
 save "Employment_tax_refund_enterprise_1.dta", replace

///////////////////////////////////////////////////////////////////////////////////////
///////////////////////////////////////////////////////////////////////////////////////
******event study******************************************************************************************************main*********
////////////////////////////////////////////////////////////////////////////////////////
////////////////////////////////////////////////////////////////////////////////////////
 use "Employment_tax_refund_enterprise_1.dta", clear
 
 *****************chatu**************
 
  bysort year treated : egen  ms=mean(lnemp)
  gen Mean_lnEmp=ms 
  keep year treated  Mean_lnEmp
  duplicates drop treated year,force 
    xtset treated year
	
 xtline  Mean_lnEmp, overlay i(treated) t(year) xline(2017, lp(shotdash) lc(gray))  scheme(s2color)
 ******************************************************************
 
 keep if year>=2015
 keep if treated==1
 
  merge m:1 SID using "intensity2.dta"   // 
  keep if _merge==3
  drop _merge
  tabstat intensity2   ,     ///
    stat(n mean sd  min max p25 p50 p75) format(%12.6f) column(statistic) 
	
  gen treated1=intensity2 
 	
 gen Dyear= year-2018 
// gen pre4= (Dyear==-4)
 gen pre3= (Dyear==-3)
 gen pre2= (Dyear==-2)
 gen pre1= (Dyear==-1)
 gen current=(Dyear==0)
 gen post1= (Dyear==1)
 gen post2= (Dyear==2)
  gen post3= (Dyear==3)
//gen post4= (Dyear==4)
 
 gen pre03=treated1*pre3
 gen pre02=treated1*pre2
 gen pre01=treated1*pre1
 gen current0=treated1*current
 gen post01= treated1*post1
 gen post02= treated1*post2
 gen post03= treated1*post3
 //gen post04= treated1*post4
 
 
  drop     pre01
 //gen aa=  ln(staff)
 xtreg lnemp pre0*  current0 post0*   Lsize    Lroa Llev  Lfix Lgrowth Ltop1 Lage Lwage Lhhi Llnpgdp   i.year   , fe r  
 
  
 est store Dynamic1
 coefplot  Dynamic1, ///
			   level(90) keep(   pre05 pre04 pre03 pre02 pre01  current0 post01 post02 post03    )  ///
			   coeflabels( pre07=2011 pre06=2012   pre05=2013  pre04 = 2014  ///
			   pre03 = 2015             ///
			   pre02  = 2016   pre01  = 2017          ///
				current0 = 2018           ///
				 post01  = 2019 post02  = 2020   post03 =2021     )          ///
			   vertical                             ///
			   yline(0,lp(dash))                             ///
			   ytitle("Changes in lnEmp")                 ///
			   xtitle("Year") ///
			   addplot(line @b @at)                 ///
			   ciopts(recast(rcap))                 ///
			   ylabel(, nogrid)                   ///
			   scheme(s2color)	
 *******Oster test
 global rs = e(r2_a) * 1.3
 psacalc beta post01, delta(1) rmax($rs)
 
 psacalc delta post01, beta(0) rmax($rs)
 
 xtreg lnemp pre0*  current0 post0*     i.year   , fe r 
 
   //0.0546212 /(-0.0349391+0.0546212） 
 

est stor m1
   
  esttab  m1 using main_0320.rtf, replace se nogap compress s(N r2_a F) ///
             b(%9.4f) star(* 0.1 ** 0.05 *** 0.01)  
       coefplot  Dynamic1, ///
			   level(90) keep(   pre05 pre04 pre03 pre02 pre01  current0 post01 post02 post03 post04   )  ///
			   coeflabels( pre07=2011 pre06=2012   pre05=2013  pre04 = 2014  ///
			   pre03 = 2015             ///
			   pre02  = 2016   pre01  = 2017          ///
				current0 = 2018           ///
				 post01  = 2019 post02  = 2020   post03 =2021   post04=2022 )          ///
			   vertical                             ///
			   yline(0,lp(dash))                             ///
			   ytitle("Event study coefficient of logarithmic employees")                 ///
			   xtitle("Year") ///
			   addplot(line @b @at)                 ///
			   ciopts(recast(rcap))                 ///
			   ylabel(, nogrid)                   ///
			   scheme(tab2)	
   drop if Lsize==.
	keep  lnemp SID year	treated1   Lsize    Lroa Llev  Lfix Lgrowth Ltop1 Lage Lwage Lhhi Llnpgdp 	   
logout, save("Descriptive statistics") word replace: ///
    tabstat lnemp  treated1    Lsize Lroa  Llev Lfix Lgrowth  Ltop1  Lage Lwage Lhhi Llnpgdp     ,     ///
    stat(n mean sd  min max p25 p50 p75) format(%12.6f) column(statistic) 
	
/////////////////////////////////////////////////////////////////////////////////////////////////////////////////////////////////////////
/////////////////////////////////////////////////////////////////////////////////////////////////////////////////////////////////////////
/////////////////////////////////////////////////////////////////////////////////////////////////////////////////////////////////////////			   
			   
		   
			   
*****                                                                        **Placebo test***********			   
mat beta=J(500,1,0)
 mat se=J(500,1,0)
 mat df=J(500,1,0)
 
 cap erase "simulations.dta"
 use "Employment_tax_refund_enterprise_1.dta", clear
 keep if treated==1
  merge m:1 SID using "intensity2.dta"   // 
  keep if _merge==3
  drop _merge
 
  gen treated1=intensity
  
  
  merge m:1 SID using "emp2017.dta"
keep if _merge==3
drop _merge

 gen Dyear= year-2018 
// gen pre4= (Dyear==-4)
 gen pre3= (Dyear==-3)
 gen pre2= (Dyear==-2)
 gen pre1= (Dyear==-1)
 gen current=(Dyear==0)
 gen post1= (Dyear==1)
 gen post2= (Dyear==2)
  gen post3= (Dyear==3)
gen post4= (Dyear==4)
 
 gen pre03=treated1*pre3
 gen pre02=treated1*pre2
 gen pre01=treated1*pre1
 gen current0=treated1*current
 gen post01= treated1*post1
 gen post02= treated1*post2
 gen post03= treated1*post3
 gen post04= treated1*post4
 
 
  drop     pre01
 
 
 permute post01 beta = _b[post01]  se = _se[post01] df = e(df_r) , reps(500)  seed(123) saving ("simulations.dta"): xtreg  lnemp pre0*  current0 post0*   Lsize    Lroa Llev  Lfix Lgrowth Ltop1 Lage Lwage Lhhi Llnpgdp   i.year   , fe r  
 use "simulations.dta",clear
 gen t_value = beta/se
 gen p_value =2* ttail(df,abs(beta/se))

 dpplot beta , xtitle("Estimator", size(*0.8))  xlabel(,format(%4.3f) labsize(small)) ///
 ytitle("Density", size(*0.8)) ylabel(,nogrid format(%4.3f) labsize(small)) note("")  ///
 caption("") graphregion(fcolor(white)) 			   

 ***************************
 **********************                                                                   *****Change emp measurement
 use "Employment_tax_refund_enterprise_1.dta", clear
//  keep if year==2016
//  rename  employees  pp
//  keep  SID  pp
//  rename pp  emp2016
//  save "emp2016.dta" ,replace
// 
// 
 merge m:1 SID using "asset2017.dta"
keep if _merge==3
drop _merge

//  gen emp1617=(emp2016+emp2017)/2
//   save "emp1617.dta" ,replace
 
 keep if year>=2015
 keep if treated==1
  merge m:1 SID using "intensity2.dta"   // 
  keep if _merge==3
  drop _merge
 
  gen treated1=intensity
 	
// merge m:1 SID using "emp1617.dta"
// keep if _merge==3
// drop _merge

 gen Dyear= year-2018 
// gen pre4= (Dyear==-4)
 gen pre3= (Dyear==-3)
 gen pre2= (Dyear==-2)
 gen pre1= (Dyear==-1)
 gen current=(Dyear==0)
 gen post1= (Dyear==1)
 gen post2= (Dyear==2)
  gen post3= (Dyear==3)
 
 
 gen pre03=treated1*pre3
 gen pre02=treated1*pre2
 gen pre01=treated1*pre1
 gen current0=treated1*current
 gen post01= treated1*post1
 gen post02= treated1*post2
 gen post03= treated1*post3
 
 
 
  drop     pre01
 gen aaa= employees*1000000/asset2017
 xtreg  aaa pre0*  current0 post0*   Lsize    Lroa Llev  Lfix Lgrowth Ltop1 Lage Lwage Lhhi Llnpgdp   i.year   , fe r  
 est store Dynamic1
 
   
  
       coefplot  Dynamic1, ///
			   level(90) keep(   pre05 pre04 pre03 pre02 pre01  current0 post01 post02 post03     )  ///
			   coeflabels( pre07=2011 pre06=2012   pre05=2013  pre04 = 2014  ///
			   pre03 = 2015             ///
			   pre02  = 2016   pre01  = 2017          ///
				current0 = 2018           ///
				 post01  = 2019 post02  = 2020   post03 =2021     )          ///
			   vertical                             ///
			   yline(0,lp(dash))                             ///
			   ytitle("Changes in employment/asset2017")                 ///
			   xtitle("Year") ///
			   addplot(line @b @at)                 ///
			   ciopts(recast(rcap))                 ///
			   ylabel(, nogrid)                   ///
			   scheme(sdd)	
 
 esttab  Dynamic1 using asset_2017.rtf, replace se nogap compress s(N r2_a F) ///
            b(%9.4f) star(* 0.1 ** 0.05 *** 0.01)  
  
************************************
******                                                                          
********************************** 
  **Rule out other polices************************************************************Rule out 2015***********
 use "Employment_tax_refund_enterprise_1.dta", clear
 keep if treated==1
 //drop if year==2021
 
 merge m:1 SID using "intensity2.dta" // 
  keep if _merge==3
  drop _merge
gen treated1=intensity	
 
 

 merge m:1 行业代码 using "Industry to be implemented in 2015.dta" 
 drop if _merge==2
 drop _merge
 rename 实施年份  实施年份2015
//  gen treat14=(实施年份2014==2014)
 gen treat15=(实施年份2015==2015)
//  merge m:1 SID using "2017年资产总计.dta"
//  keep if _merge==3
//  drop _merge
// drop if treat14==1 | treat15==1  			   
  drop if treat15==1  			   
			   			   
	gen Dyear= year-2018 
// gen pre4= (Dyear==-4)
 gen pre3= (Dyear==-3)
 gen pre2= (Dyear==-2)
 gen pre1= (Dyear==-1)
 gen current=(Dyear==0)
 gen post1= (Dyear==1)
 gen post2= (Dyear==2)
   gen post3= (Dyear==3)
 
 
 gen pre03=treated1*pre3
 gen pre02=treated1*pre2
 gen pre01=treated1*pre1
 gen current0=treated1*current
 gen post01= treated1*post1
 gen post02= treated1*post2
gen post03= treated1*post3

 
 
 
  drop     pre01
 
 xtreg  lnemp pre0*  current0 post0*     Lsize Lroa  Llev Lfix Lgrowth  Ltop1  Lage Lwage Lhhi Llnpgdp    i.year   , fe r  
 est store Dynamic1

       coefplot  Dynamic1, ///
			   level(90) keep(   pre05 pre04 pre03 pre02 pre01  current0 post01 post02 post03 post04)    ///
			   coeflabels( pre07=2011 pre06=2012   pre05=2013  pre04 = 2014  ///
			   pre03 = 2015             ///
			   pre02  = 2016   pre01  = 2017          ///
				current0 = 2018           ///
				 post01  = 2019 post02  = 2020   post03 =2021  post04 =2022 )          ///
			   vertical                             ///
			   yline(0,lp(dash))                             ///
			   ytitle("Changes in lnEmp (ruling out 2015 policy)")                 ///
			   xtitle("Year") ///
			   addplot(line @b @at)                 ///
			   ciopts(recast(rcap))                 ///
			   ylabel(, nogrid)                   ///
			   scheme(s2color)		   
			   
			   
	 
   
 esttab  Dynamic1 using Ruleout_2015.rtf, replace se nogap compress s(N r2_a F) ///
            b(%9.4f) star(* 0.1 ** 0.05 *** 0.01)  		   
			   
*********
			   
 				   
			   
use "Employment_tax_refund_enterprise_1.dta", clear
 keep if treated==1
   keep if year>=2015
 
 merge m:1 SID using "intensity2.dta" // 
  keep if _merge==3
  drop _merge
gen treated1=intensity				   
			   
			   
merge m:1 SID   using "Growth rate of appliances in 2018.dta"
 keep if _merge==3
 drop _merge
 gen Dyear= year-2018 
 gen pre3= (Dyear==-3)
 gen pre2= (Dyear==-2)
 gen pre1= (Dyear==-1)
 gen current=(Dyear==0)
 gen post1= (Dyear==1)
 gen post2= (Dyear==2)
 gen post3=  (Dyear==3)
 
  gen post4=  (Dyear==4)
 
 gen pre03=treated1*pre3
 gen pre02=treated1*pre2
 gen pre01=treated1*pre1
 gen current0=treated1*current
 gen post01= treated1*post1
 gen post02= treated1*post2
 gen post03=treated1*post3
 
 
 
 drop     pre01   
 gen ppre03=delta*pre3
 gen ppre02=delta*pre2
 gen ppre01=delta*pre1
 gen pcurrent0=delta*current
 gen ppost01= delta*post1
 gen ppost02= delta*post2
 
 gen ppost03= delta*post3
 
 
 
 
 drop     ppre01  
 
   
 xtreg   lnemp pre0*  current0 post0*  ppre0*  pcurrent0 ppost0*  Lsize  Lroa Llev  Lfix Lgrowth Ltop1 Lage Lwage Lhhi Llnpgdp   i.year   , fe r  
   est store Dynamic1
    coefplot  Dynamic1, ///
			   level(90) keep(   pre05 pre04 pre03 pre02 pre01  current0 post01 post02 post03 )    ///
			   coeflabels( pre07=2011 pre06=2012   pre05=2013  pre04 = 2014  ///
			   pre03 = 2015             ///
			   pre02  = 2016   pre01  = 2017          ///
				current0 = 2018           ///
				 post01  = 2019 post02  = 2020   post03 =2021    )          ///
			   vertical                             ///
			   yline(0,lp(dash))                             ///
			   ytitle("Changes in lnEmp (ruling out E&A policy)")                 ///
			   xtitle("Year") ///
			   addplot(line @b @at)                 ///
			   ciopts(recast(rcap))                 ///
			   ylabel(, nogrid)                   ///
			   scheme(s2color)		   			   
			   
	esttab  Dynamic1 using Ruleout1_DID_0205.rtf, replace se nogap compress s(N r2_a F) ///
            b(%9.4f) star(* 0.1 ** 0.05 *** 0.01)  			   
			   
			   

 *****Robustness test
 *****change intensity measurement
 use "Employment_tax_refund_enterprise_1.dta", clear
 keep if treated==1
  
  merge m:1 SID using "intensity3.dta" // 
  keep if _merge==3
  drop _merge
 gen treated1=intensity
//   merge m:1 SID using "2017年资产总计.dta"
//  keep if _merge==3
//  drop _merge
//
//    merge m:1 SID using "VAT_refund2018.dta" // 
//   keep if _merge==3
//   drop _merge
//
// keep if year==2018
// // //  
 
// //  
// //  
// //  
// //  keep if rrefund>10000 
  
 gen Dyear= year-2018 
//   gen pre4= (Dyear==-4)
 gen pre3= (Dyear==-3)
 gen pre2= (Dyear==-2)
 gen pre1= (Dyear==-1)
 gen current=(Dyear==0)
 gen post1= (Dyear==1)
 gen post2= (Dyear==2)
  gen post3= (Dyear==3)
 
 
 gen pre03=treated1*pre3
 gen pre02=treated1*pre2
 gen pre01=treated1*pre1
 gen current0=treated1*current
 gen post01= treated1*post1
 gen post02= treated1*post2

 gen post03= treated1*post3
 
 
  
  drop     pre01
 
  xtreg lnemp pre0*  current0 post0*      Lsize Lroa  Llev Lfix Lgrowth  Ltop1  Lage Lwage Lhhi Llnpgdp   i.year   , fe r  
 est store Dynamic1

       coefplot  Dynamic1, ///
			   level(90) keep(   pre05 pre04 pre03 pre02 pre01  current0 post01 post02 post03  post04)  ///
			   coeflabels( pre07=2011 pre06=2012   pre05=2013  pre04 = 2014  ///
			   pre03 = 2015             ///
			   pre02  = 2016   pre01  = 2017          ///
				current0 = 2018           ///
				 post01  = 2019 post02  = 2020   post03 =2021  post04=2022 )          ///
			   vertical                             ///
			   yline(0,lp(dash))                             ///
			   ytitle("Changes in lnEmp (Intensity2)")                 ///
			   xtitle("year") ///
			   addplot(line @b @at)                 ///
			   ciopts(recast(rcap))                 ///
			   ylabel(, nogrid)                   ///
			   scheme(s2color)	
 
 
 esttab  Dynamic1 using Changeintensity_DID_0217.rtf, replace se nogap compress s(N r2_a F) ///
            b(%9.4f) star(* 0.1 ** 0.05 *** 0.01)  			   
			   
 
 
 
 **********Heterogeneity analysis******
 use "Employment_tax_refund_enterprise_1.dta", clear
//    merge m:1 SID using "emp2017.dta"
// keep if _merge==3
// drop _merge
 keep if treated==1
 
 
 merge m:1 SID using "intensity2.dta" // 
  keep if _merge==3
  drop _merge
gen treated1=intensity				   
			   
 
//   merge m:1 SID using "2017年资产总计.dta"
//  keep if _merge==3
//  drop _merge
//
//    merge m:1 SID using "VAT_refund2018.dta" // 
//   keep if _merge==3
//   drop _merge
//
// keep if year==2018
// // //  
 
// //  
// //  
// //  
// //  keep if rrefund>10000 
  
 gen Dyear= year-2018 
//   gen pre4= (Dyear==-4)
 gen pre3= (Dyear==-3)
 gen pre2= (Dyear==-2)
 gen pre1= (Dyear==-1)
 gen current=(Dyear==0)
 gen post1= (Dyear==1)
 gen post2= (Dyear==2)
  gen post3= (Dyear==3)
 
 
 gen pre03=treated1*pre3
 gen pre02=treated1*pre2
 gen pre01=treated1*pre1
 gen current0=treated1*current
 gen post01= treated1*post1
 gen post02= treated1*post2

 gen post03= treated1*post3
 
 
  
  drop     pre01
   // gen aa=employees/emp2017
  keep if 行业代码== "C27"| 行业代码== "C39"  | 行业代码== "C33"|  行业代码== "C35" |  行业代码== "C36" |  行业代码== "C37" 	
  xtreg  lnemp pre0*  current0 post0*      Lsize Lroa  Llev Lfix Lgrowth  Ltop1  Lage Lwage Lhhi Llnpgdp   i.year   , fe r  
 est store Dynamic1

       coefplot  Dynamic1, ///
			   level(90) keep(   pre05 pre04 pre03 pre02 pre01  current0 post01 post02 post03 post04)    ///
			   coeflabels( pre07=2011 pre06=2012   pre05=2013  pre04 = 2014  ///
			   pre03 = 2015             ///
			   pre02  = 2016   pre01  = 2017          ///
				current0 = 2018           ///
				 post01  = 2019 post02  = 2020   post03 =2021  post04 =2022 )          ///
			   vertical                             ///
			   yline(0,lp(dash))                             ///
			   ytitle("Changes in lnEmp (larger elasticity)")                 ///
			   xtitle("Year") ///
			   addplot(line @b @at)                 ///
			   ciopts(recast(rcap))                 ///
			   ylabel(, nogrid)                   ///
			   scheme(s2color)		
 
 
 
 
 
  use "Employment_tax_refund_enterprise_1.dta", clear
  // merge m:1 SID using "emp2017.dta"
// keep if _merge==3
// drop _merge
  keep if treated==1
// 
 
 merge m:1 SID using "intensity2.dta" // 
  keep if _merge==3
  drop _merge
gen treated1=intensity				   
			   
 
//   merge m:1 SID using "2017年资产总计.dta"
//  keep if _merge==3
//  drop _merge
//
//    merge m:1 SID using "VAT_refund2018.dta" // 
//   keep if _merge==3
//   drop _merge
//
// keep if year==2018
// // //  
 
// //  
// //  
// //  
// //  keep if rrefund>10000 
  
 gen Dyear= year-2018 
//   gen pre4= (Dyear==-4)
 gen pre3= (Dyear==-3)
 gen pre2= (Dyear==-2)
 gen pre1= (Dyear==-1)
 gen current=(Dyear==0)
 gen post1= (Dyear==1)
 gen post2= (Dyear==2)
  gen post3= (Dyear==3)
 
 
 gen pre03=treated1*pre3
 gen pre02=treated1*pre2
 gen pre01=treated1*pre1
 gen current0=treated1*current
 gen post01= treated1*post1
 gen post02= treated1*post2

 gen post03= treated1*post3
 
 
  
  drop     pre01
   // gen aa=employees/emp2017
 drop if 行业代码== "C27"| 行业代码== "C39"  | 行业代码== "C33"|  行业代码== "C35" |  行业代码== "C36" |  行业代码== "C37" 	
  xtreg  lnemp pre0*  current0 post0*      Lsize Lroa  Llev Lfix Lgrowth  Ltop1  Lage Lwage Lhhi Llnpgdp   i.year   , fe r  
 est store Dynamic2

       coefplot  Dynamic2, ///
			   level(90) keep(   pre05 pre04 pre03 pre02 pre01  current0 post01 post02 post03 post04)    ///
			   coeflabels( pre07=2011 pre06=2012   pre05=2013  pre04 = 2014  ///
			   pre03 = 2015             ///
			   pre02  = 2016   pre01  = 2017          ///
				current0 = 2018           ///
				 post01  = 2019 post02  = 2020   post03 =2021  post04 =2022 )          ///
			   vertical                             ///
			   yline(0,lp(dash))                             ///
			   ytitle("Changes in lnEmp (smaller elasticity)")                 ///
			   xtitle("Year") ///
			   addplot(line @b @at)                 ///
			   ciopts(recast(rcap))                 ///
			   ylabel(, nogrid)                   ///
			   scheme(s2color)		
 
 
 esttab  Dynamic1  Dynamic2 using H_DID_0217.rtf, replace se nogap compress s(N r2_a F) ///
            b(%9.4f) star(* 0.1 ** 0.05 *** 0.01)  		
 ********mechanism analysis******
  use "Employment_tax_refund_enterprise_1.dta", clear
//  keep if year==2017
//  keep SID  营业利润
//  rename 营业利润  profit2017
// 
//  save "profit2017.dta",replace
//   merge m:1 SID using "emp2017.dta" // 
//   keep if _merge==3
//   drop _merge
//  keep if treated==1
 
 merge m:1 SID using "intensity2.dta" // 
  keep if _merge==3
  drop _merge
gen treated1=intensity		

 
// 	merge m:1 SID   using "fixasset2022.dta" //固定资产明细
//  keep if _merge==3
//  drop _merge
  drop 证券代码
merge 1:1 SID year using "Details of fixed assets.dta" //固定资产明细
keep if _merge==3
drop _merge

 gen K0=固定资产净额 
 gen K1= 固定资产余额-房屋建筑物余额   //固定资产增加额 //
 gen ROA=营业利润/资产总计
 merge m:1 SID  using "KK2017.dta" //固定资产明细
keep if _merge==3
drop _merge
 
//  keep if  year==2017
//  keep SID  K0 K1
//  rename K0 K02017
//  rename K1 K12017
// save "KK2017.dta" ,replace
 
 //use "fixasset2022.dta" ,clear
// merge 1:1 SID using "house2022.dta" // 
//   keep if _merge==3
//   drop _merge
//  
//   save "fixasset2022.dta" ,replace
// 
//  use "Details of fixed assets.dta" ,clear
//    append using "fixasset2022.dta"
//    xtset SID year
//  save "Details of fixed assets.dta" ,replace
 
 
 
 
 
 gen bb= 营业利润/资产总计
 gen  lnK = ln(K1)
 gen KK=K0/K02017 
// keep if year<=2021
// //  
// //  
// //  
// //  keep if rrefund>10000 
  
 gen Dyear= year-2018 
//   gen pre4= (Dyear==-4)
 gen pre3= (Dyear==-3)
 gen pre2= (Dyear==-2)
 gen pre1= (Dyear==-1)
 gen current=(Dyear==0)
 gen post1= (Dyear==1)
 gen post2= (Dyear==2)
  gen post3= (Dyear==3)
 
 
 gen pre03=treated1*pre3
 gen pre02=treated1*pre2
 gen pre01=treated1*pre1
 gen current0=treated1*current
 gen post01= treated1*post1
 gen post02= treated1*post2

 gen post03= treated1*post3
 
  
  drop     pre01
   	
 gen KKK=K0/K02017

 xtreg bb pre0*  current0 post0*      Lsize Lroa  Llev Lfix Lgrowth  Ltop1  Lage Lwage Lhhi  Llnpgdp   i.year   , fe r // Llnpgdp
 est store Dynamic1

        coefplot  Dynamic1, ///
			   level(90) keep(   pre05 pre04 pre03 pre02 pre01  current0 post01 post02 post03 post04)    ///
			   coeflabels( pre07=2011 pre06=2012   pre05=2013  pre04 = 2014  ///
			   pre03 = 2015             ///
			   pre02  = 2016   pre01  = 2017          ///
				current0 = 2018           ///
				 post01  = 2019 post02  = 2020   post03 =2021  post04 =2022 )          ///
			   vertical                             ///
			   yline(0,lp(dash))                             ///
			   ytitle("Changes in OP")                 ///
			   xtitle("Year") ///
			   addplot(line @b @at)                 ///
			   ciopts(recast(rcap))                 ///
			   ylabel(, nogrid)                   ///
			   scheme(s2color)		
 ****median effect model
  xtreg  lnemp pre0*  current0 post0*   bb   Lsize Lroa  Llev Lfix Lgrowth  Ltop1  Lage Lwage Lhhi Llnpgdp   i.year   , fe r  
 
  est store Dynamic2

 xtreg  lnK pre0*  current0 post0*      Lsize Lroa  Llev Lfix Lgrowth  Ltop1  Lage Lwage Lhhi Llnpgdp   i.year   , fe r  
 est store Dynamic3

       coefplot  Dynamic3, ///
			   level(90) keep(   pre05 pre04 pre03 pre02 pre01  current0 post01 post02 post03)  ///
			   coeflabels( pre07=2011 pre06=2012   pre05=2013  pre04 = 2014  ///
			   pre03 = 2015             ///
			   pre02  = 2016   pre01  = 2017          ///
				current0 = 2018           ///
				 post01  = 2019 post02  = 2020   post03 =2021 )          ///
			   vertical                             ///
			   yline(0,lp(dash))                             ///
			   ytitle("Changes in lnK")                 ///
			   xtitle("year") ///
			   addplot(line @b @at)                 ///
			   ciopts(recast(rcap))                 ///
			   ylabel(, nogrid)                   ///
			   scheme(s2color)	
  ****median effect model
 xtreg  lnemp pre0*  current0 post0*   lnK   Lsize Lroa  Llev Lfix Lgrowth  Ltop1  Lage Lwage Lhhi Llnpgdp   i.year   , fe r  
 
  est store Dynamic4
  
  esttab  Dynamic1  Dynamic2  Dynamic3  Dynamic4    using Mach_DID_0217.rtf, replace se nogap compress s(N r2_a F) ///
            b(%9.4f) star(* 0.1 ** 0.05 *** 0.01)  	
