# Supplementary material for: The impact of China’s value-added tax credit refunds on enterprise labor demand: Ex-ante analysis and ex-post test
Source: PLoS One. 2024 Jun 11;19(6):e0305249. doi: 10.1371/journal.pone.0305249 (PMC11166334; doi:10.1371/journal.pone.0305249)
Supplement: S1 Dataset — (ZIP) [file pone.0305249.s002.zip › DATA/intensity.do]

******Fitting the VAT credit  refund intensity*******
cd  
****************************************************** 
use  Employment_tax_refund_enterprise_Quarter1.dta , clear

// merge m:1 SID  using "asset2016.dta" // 
// keep if _merge==3
// drop _merge 


merge 1:1 SID num using "Quarterly_value_of_tax_refunds.dta" // 
keep if _merge==3
drop _merge 
xtset SID num
   
gen refund_ratio=s*100/asset2017  //   

keep if num>=8
keep if num<=15

keep if treated==1

xtset SID num
keep SID num refund_ratio
save "OO2.dta",replace

use OO2.dta,clear
keep if num==15

rename refund_ratio  in15
save "15_2.dta",replace

use OO2.dta,clear
drop if num>=15
 bysort SID: egen Range=sum(num)
 drop if Range<17
//xtbalance ,range(8 14)
tostring SID ,gen(id)
rencode id ,gen(ID)
save "MM8.dta",replace

use MM8.dta,clear
keep if ID==1
reg   refund_ratio num  
 
gen yhat1= _b[_cons] + _b[num]*15	
keep SID yhat1	
duplicates drop SID,force 
save "fitting2.dta",replace

 
forvalues i=2(1)1821{      //20-1817
use MM8.dta,clear	
keep if ID==`i'	
reg   refund_ratio num
	
 
gen yhat1= _b[_cons] + _b[num]*15	
keep SID yhat1	
duplicates drop SID,force 

append using "fitting2.dta"
save "fitting2.dta",replace
}
use fitting2.dta,clear

merge 1:1 SID using "15_2.dta"
keep if _merge==3
  drop _merge

gen intensity2=in15-yhat1


keep if intensity2!=.

 keep if intensity2>0

save "intensity2.dta",replace	

******validity test*******
 

use intensity2.dta,clear
keep SID yhat1
gen tt=0
save "0.dta",replace
use intensity2.dta,clear
keep SID in15
rename  in15 yhat1
gen tt=1
append using "0.dta"
ttest yhat1 , by(tt)

 	
// /////////////

use  Employment_tax_refund_enterprise_Quarter1.dta , clear

merge 1:1 SID num using "Quarterly_value_of_tax_refunds.dta" // 
keep if _merge==3
drop _merge 
xtset SID num 
gen refund_ratio=s*100/asset2017  //   
keep if num>=7     //****
keep if num<=14     //****
keep if treated==1
xtset SID num

keep SID num refund_ratio
save "Ot2.dta",replace

use Ot2.dta,clear
keep if num==14     //****

rename refund_ratio  in14     //****
save "14_2.dta",replace

use Ot2.dta,clear
drop if num>=14          //****
 bysort SID: egen Range=sum(num)
 drop if Range<17  
//xtbalance ,range(8 14)
tostring SID ,gen(id)
rencode id ,gen(ID)
save "MMt8.dta",replace

use MMt8.dta,clear
keep if ID==1
reg   refund_ratio num  
 
gen yhat1= _b[_cons] + _b[num]*14	   //****
keep SID yhat1	
duplicates drop SID,force 
save "fitting2t.dta",replace

 
forvalues i=2(1)1615{      //20-1817
use MMt8.dta,clear	
keep if ID==`i'	
reg   refund_ratio num
	
 
gen yhat1= _b[_cons] + _b[num]*14	 //****
keep SID yhat1	
duplicates drop SID,force 

append using "fitting2t.dta"
save "fitting2t.dta",replace
}
use fitting2t.dta,clear

merge 1:1 SID using "14_2.dta"
keep if _merge==3
  drop _merge

gen intensity2=in14-yhat1   //****


keep if intensity2!=.

 //keep if intensity2>0
save "intensity2t.dta",replace


use intensity2t.dta,clear
keep SID yhat1
gen tt=0
save "0t.dta",replace
use intensity2t.dta,clear
keep SID in14
rename  in14 yhat1
gen tt=1
append using "0t.dta"
ttest yhat1 , by(tt)


///////////////


use  Employment_tax_refund_enterprise_Quarter1.dta , clear

merge 1:1 SID num using "Quarterly_value_of_tax_refunds.dta" // 
keep if _merge==3
drop _merge 
xtset SID num 
gen refund_ratio=s*100/asset2017  //   
keep if num>=6     //****
keep if num<=13    //****
keep if treated==1
xtset SID num

keep SID num refund_ratio
save "Ot2.dta",replace

use Ot2.dta,clear
keep if num==13     //****

rename refund_ratio  in13     //****
save "14_2.dta",replace

use Ot2.dta,clear
drop if num>=13          //****
 bysort SID: egen Range=sum(num)
 drop if Range<17  
//xtbalance ,range(8 14)
tostring SID ,gen(id)
rencode id ,gen(ID)
save "MMt8.dta",replace

use MMt8.dta,clear
keep if ID==1
reg   refund_ratio num  
 
gen yhat1= _b[_cons] + _b[num]*13	   //****
keep SID yhat1	
duplicates drop SID,force 
save "fitting2t.dta",replace

 
forvalues i=2(1)1611{      //20-1817
use MMt8.dta,clear	
keep if ID==`i'	
reg   refund_ratio num
	
 
gen yhat1= _b[_cons] + _b[num]*13	 //****
keep SID yhat1	
duplicates drop SID,force 

append using "fitting2t.dta"
save "fitting2t.dta",replace
}
use fitting2t.dta,clear

merge 1:1 SID using "14_2.dta"
keep if _merge==3
  drop _merge

gen intensity2=in13-yhat1   //****


keep if intensity2!=.

//keep if intensity2>0
save "intensity2t.dta",replace


use intensity2t.dta,clear
keep SID yhat1
gen tt=0
save "0t.dta",replace
use intensity2t.dta,clear
keep SID in13
rename  in13 yhat1
gen tt=1
append using "0t.dta"
ttest yhat1 , by(tt)
 
 ///////////////


use  Employment_tax_refund_enterprise_Quarter1.dta , clear

merge 1:1 SID num using "Quarterly_value_of_tax_refunds.dta" // 
keep if _merge==3
drop _merge 
xtset SID num 
gen refund_ratio=s*100/asset2017  //   
keep if num>=5     //****
keep if num<=12    //****
keep if treated==1
xtset SID num

keep SID num refund_ratio
save "Ot2.dta",replace

use Ot2.dta,clear
keep if num==12     //****

rename refund_ratio  in12     //****
save "14_2.dta",replace

use Ot2.dta,clear
drop if num>=12          //****
 bysort SID: egen Range=sum(num)
 drop if Range<17  
//xtbalance ,range(8 14)
tostring SID ,gen(id)
rencode id ,gen(ID)
save "MMt8.dta",replace

use MMt8.dta,clear
keep if ID==1
reg   refund_ratio num  
 
gen yhat1= _b[_cons] + _b[num]*12	   //****
keep SID yhat1	
duplicates drop SID,force 
save "fitting2t.dta",replace

 
forvalues i=2(1)1609{      //20-1817
use MMt8.dta,clear	
keep if ID==`i'	
reg   refund_ratio num
	
 
gen yhat1= _b[_cons] + _b[num]*12	 //****
keep SID yhat1	
duplicates drop SID,force 

append using "fitting2t.dta"
save "fitting2t.dta",replace
}
use fitting2t.dta,clear

merge 1:1 SID using "14_2.dta"
keep if _merge==3
  drop _merge

gen intensity2=in12-yhat1   //****


keep if intensity2!=.

//keep if intensity2>0
save "intensity2t.dta",replace


use intensity2t.dta,clear
keep SID yhat1
gen tt=0
save "0t.dta",replace
use intensity2t.dta,clear
keep SID in12
rename  in12 yhat1
gen tt=1
append using "0t.dta"
ttest yhat1 , by(tt)
 
 


**********log*************
use  Employment_tax_refund_enterprise_Quarter1.dta , clear

merge 1:1 SID num using "Quarterly_value_of_tax_refunds.dta" // 
keep if _merge==3
drop _merge 
xtset SID num
   
gen refund_ratio=log(s+1)     //*100/asset2017  //   

keep if num>=8
keep if num<=15

keep if treated==1

xtset SID num
keep SID num refund_ratio
save "O25.dta",replace

use O25.dta,clear
keep if num==15

rename refund_ratio  in15
save "15_25.dta",replace

use O25.dta,clear
drop if num>=15
 bysort SID: egen Range=sum(num)
 drop if Range<31
//xtbalance ,range(8 14)
tostring SID ,gen(id)
rencode id ,gen(ID)
save "MM25.dta",replace

use MM25.dta,clear
keep if ID==1
reg   refund_ratio num  
 
gen yhat1= _b[_cons] + _b[num]*15	
keep SID yhat1	
duplicates drop SID,force 
save "fitting25.dta",replace

 
forvalues i=2(1)1609{      //20-1817
use MM25.dta,clear	
keep if ID==`i'	
reg   refund_ratio num
	
 
gen yhat1= _b[_cons] + _b[num]*15	
keep SID yhat1	
duplicates drop SID,force 

append using "fitting25.dta"
save "fitting25.dta",replace
}
use fitting25.dta,clear

merge 1:1 SID using "15_25.dta"
keep if _merge==3
  drop _merge

gen intensity2=in15-yhat1


keep if intensity2!=.

keep if intensity2>0

save "intensity25.dta",replace	
**************


use OO2.dta,clear


use intensity2.dta,clear

keep SID num  yhat1

rename yhat1 intensity
save "append2.dta",replace	

use MM8.dta,clear	
keep SID num  refund_ratio
rename refund_ratio intensity
append using "append2.dta"
xtset SID num
save "fit value",replace

use OO2.dta,clear
rename refund_ratio intensity_R
 

merge 1:1 SID num using "fit value.dta" // 
  keep if _merge==3
  drop _merge
  
  
  
  bysort num :egen  in_R=mean(intensity_R)
   bysort num :egen  in_E=mean(intensity)
   
    duplicates drop   num,force 
keep num in_R  in_E
graph twoway (scatter in_R num,c(1) ) ///
       (scatter in_E num,m(oh)  c(1)  )  ///
       ,  xtitle(Quarter) xlabel(8(1)15 )  ylabel(  ) ///
           ytitle(" ",axis(1)) ytitle(" ",axis(2))  ///
           legend(label(1 " ") label(2 "  "))  scheme(s1mono)  
		   
*****change fitting range


use  Employment_tax_refund_enterprise_Quarter1.dta , clear

merge 1:1 SID num using "Quarterly value of tax refunds.dta" // 
keep if _merge==3
drop _merge 
xtset SID num
   
gen refund_ratio=s*100/asset2017  //   

keep if num>=6
keep if num<=15

keep if treated==1

xtset SID num
keep SID num refund_ratio
save "OO.dta",replace

use OO.dta,clear
keep if num==15

rename refund_ratio  in15
save "15.dta",replace

use OO.dta,clear
drop if num>=15
 bysort SID: egen Range=sum(num)
 
drop if Range<84
//xtbalance ,range(6 14)
tostring SID ,gen(id)
rencode id ,gen(ID)
save "MM.dta",replace

use MM.dta,clear
keep if ID==1
reg   refund_ratio num  
 
gen yhat1= _b[_cons] + _b[num]*15	
keep SID yhat1	
duplicates drop SID,force 
save "fitting1.dta",replace

 
forvalues i=2(1)1069{     //40-1605  70-1334  50-1598 77-1277  90-1048  84-1069
use MM.dta,clear	
keep if ID==`i'	
reg   refund_ratio num
	
 
gen yhat1= _b[_cons] + _b[num]*15	
keep SID yhat1	
duplicates drop SID,force 

append using "fitting1.dta"
save "fitting1.dta",replace
}
use fitting1.dta,clear

merge 1:1 SID using "15.dta"
keep if _merge==3
  drop _merge

gen intensity=in15-yhat1


keep if intensity!=.

keep if intensity>0

save "intensity.dta",replace			   
			   					   

*******intensity3******

use  Employment_tax_refund_enterprise_Quarter1.dta , clear

merge 1:1 SID num using "Quarterly_value_of_tax_refunds.dta" // 
keep if _merge==3
drop _merge 
xtset SID num
   
gen refund_ratio=s*100/asset2017  //   

keep if num>=4
keep if num<=15

keep if treated==1

xtset SID num
keep SID num refund_ratio
save "OO3.dta",replace

use OO3.dta,clear
keep if num==15

rename refund_ratio  in15
save "15_3.dta",replace

use OO3.dta,clear
drop if num>=15
 bysort SID: egen Range=sum(num)
 
 drop if Range<54
 //xtbalance ,range(4 14)
tostring SID ,gen(id)
rencode id ,gen(ID)
save "MM10.dta",replace

use MM10.dta,clear
keep if ID==1
reg   refund_ratio num  
 
gen yhat1= _b[_cons] + _b[num]*15	
keep SID yhat1	
duplicates drop SID,force 
save "fitting3.dta",replace

 
forvalues i=2(1)1594{     // balance 892  74-1340
use MM10.dta,clear	
keep if ID==`i'	
reg   refund_ratio num
	
 
gen yhat1= _b[_cons] + _b[num]*15	
keep SID yhat1	
duplicates drop SID,force 

append using "fitting3.dta"
save "fitting3.dta",replace
}
use fitting3.dta,clear

merge 1:1 SID using "15_3.dta"
keep if _merge==3
  drop _merge

gen intensity3=in15-yhat1


keep if intensity3!=.

keep if intensity3>0

save "intensity3.dta",replace	


	
